# Supplementary material for: Construction of a high-density genetic map and fine QTL mapping for growth and nutritional traits of Crassostrea gigas
Source: BMC Genomics. 2018 Aug 22;19:626. doi: 10.1186/s12864-018-4996-z (PMC6106840; doi:10.1186/s12864-018-4996-z)
Supplement: Supplementary file 3 — Phenotype values and variance. Full names for the abbreviation are shown in Additional file 2. (XLS 112 kb) [file 12864_2018_4996_MOESM3_ESM.xls]

## Sheet: 工作表1
Trait	SH (mm)	SL (mm)	SW (mm)	BW (g)	STW (g)	Glycogen (mg/g)	All_AA (%)	Glu (%)	Tau (%)	Asp (%)	Lys (%)	Ala (%)	Leu (%)	Gly (%)	Pro (%)	Arg (%)	Val (%)	Ser (%)	Ile (%)	Thr (%)	Phe (%)	Tyr (%)	His (%)	Cys (%)	Met (%)	All_FA (mg/kg)	C14:0 (mg/kg)	C15:0 (mg/kg)	C16:0 (mg/kg)	C17:0 (mg/kg)	C18:0 (mg/kg)	C22:0 (mg/kg)	C24:0 (mg/kg)	C16:1 (mg/kg)	C17:1 (mg/kg)	C18:1 (mg/kg)	C18:2w6 (mg/kg)	C18:3w6 (mg/kg)	C18:3w3 (mg/kg)	C20:0 (mg/kg)	C20:1w9 (mg/kg)	C20:2 (mg/kg)	C20:3w6 (mg/kg)	C20:3w3 (mg/kg)	C20:4w6 (mg/kg)	EPA (mg/kg)	C22:1w9 (mg/kg)	DHA (mg/kg)
1	84.82	41.14	29.86	68.29	10.72	136.52	35.952	5.47	4.312	3.52	2.29	2.17	2.16	2	1.97	1.81	1.59	1.51	1.42	1.39	1.16	1.15	1.04	0.55	0.44	43435.4	3891.33	818.44	21828.6	1660.9	3436.33	168.46	191.09	3061.6	37.69	3822.56	724.59	31.08	316.83	159.56	394.13	98.51	19.7	312.85	14.95	1341.95	139.96	964.27
2	73.08	55.72	28.88	65.75	10.43	137.13	35.056	5.41	5.206	3.6	2.39	2.15	2.23	2.06	1.83	0.01	1.65	1.58	1.46	1.45	1.17	1.13	1.12	0.27	0.34	39950	3266.78	826.7	20760.3	1547.24	2861.28	142.95	158.11	2839.38	47.67	3595.8	447.32	16.25	207.78	108.93	495.65	139.72	11.07	266.38	9.99	1208.47	143.42	848.79
3	86.86	53.79	33.76	87.4	13.97	91.97	35.733	5.66	4.503	3.81	2.41	2.17	2.35	2.37	1.96	0.01	1.68	1.71	1.47	1.5	1.29	1.19	1.21	0.15	0.29	31733.7	2528.11	670.52	16556	1384.03	2532.13	119.61	144.73	2057.76	42.05	2825.61	376.7	9.94	50.48	106.34	508.08	81.97	5.27	207.34	5.6	800.08	152.94	568.42
4	68.43	41.13	28.98	43.86	6.53	107.44	38.156	6.12	5.156	4.11	2.62	2.17	2.53	2.48	1.93	0.01	1.83	1.77	1.62	1.62	1.35	1.27	1.22	0.17	0.18	27630.9	1881.11	527.84	13656.9	1228.28	2620.14	88.81	119.82	1496.25	29.37	2582.38	355.36	12.93	150.83	102.69	395.8	142.39	11.17	235.21	7.15	1108.5	122.416	755.6
5	66.95	60.6	35.19	67.25	10.08	109.4	44.39	7.25	4.44	4.7	3.05	2.83	3.07	2.39	1.91	2.77	1.96	2	1.78	1.79	1.37	1.37	1.27	0.18	0.26	29200.1	2031.8	568.43	14570.8	1080.91	2091.7	85.23	120.49	2121.32	115.8	3107.24	567.85	14.65	277.88	83.36	461.5	81.09	13.74	204.99	9.626	927.54	85.36	578.81
6	86.36	45.64	37.52	64.85	11.08	126.05	34.643	5.33	4.383	3.45	2.2	2.15	2.12	2.18	1.78	1.87	1.49	1.52	1.33	1.39	1.09	1.03	1.14	0.07	0.12	34391.8	2824.19	705.38	17773	1413.41	2682.18	120.61	150.76	2071.85	39.55	2780.65	392.65	20.82	191.39	107.72	384.38	153.4	9.81	291.4	9.4	1258.22	121.04	890.05
7	74.86	47.96	31.98	63.67	9.84	116.86	38.216	5.63	4.976	3.95	2.47	2.22	2.39	2.24	1.95	2.12	1.73	1.65	1.54	1.5	1.28	0.99	1.32	0.06	0.2	36383.2	2582.37	660.84	18666.3	1450.36	2941.2	117.2	144.61	2177.41	32.95	3509.74	1270.99	12.63	213.04	93.37	445.99	88.55	7.67	216.71	7.68	971.74	108.84	663
8	95.25	53.22	32.62	88.25	16.27	126.27	37.912	5.83	4.392	3.88	2.48	2.41	2.38	2.28	1.95	2.06	1.7	1.66	1.5	1.5	1.23	1.13	1.14	0.06	0.33	34315	2440.01	566.53	16656.4	1242.6	2718.46	103.58	125.67	2094.89	37.21	3213.25	508.35	25.53	292.69	86.67	424.77	84.72	22.67	296.2	4.32	1992.24	121.42	1256.76
9	61.11	39.62	28.05	36.22	9.41	74.77	42.55	6.48	5.87	4.5	2.99	2.49	2.9	2.72	2.1	0.01	2.03	2.03	1.81	1.79	1.53	1.4	1.48	0.09	0.33	33210.6	2648.15	654.75	16725	1532.94	2965.56	162.74	194.26	1808.46	31.62	2838.77	471.87	20.5	130.12	147.96	472.62	116.55	9.63	371.53	3.47	1044.03	130.51	729.57
10	69.62	41.66	27.89	47.68	7.46	105.61	42.754	6.23	5.484	4.35	2.78	2.26	2.69	2.68	1.88	2.33	1.95	1.86	1.72	1.66	1.45	1.33	1.36	0.21	0.53	27418.9	1949.69	519.36	13608.6	1147.01	2467.78	115	127	1443.53	28.45	2344.7	334.19	16.33	146.65	82.33	447.01	125.64	9.67	266.58	2.18	1220	103.73	913.49
11	98.65	60.29	37.09	127.05	15.38	69.62	45.546	6.68	4.736	4.81	2.81	2.75	2.88	3.15	2.48	2.6	2.01	2.13	1.83	1.78	1.54	1.44	1.55	0.1	0.27	33778.6	2724.33	677.51	17703.1	1419.67	2746.66	109.5	140.79	2063.02	47.55	2959.74	393.09	12.59	40.82	109.02	470.56	84.13	4.13	222.69	3.88	1029.88	102.6	713.33
12	75.51	45.32	28.52	58	8.94	151.14	34.032	5.56	4.392	3.56	2.4	2.28	2.29	2.06	1.76	0.01	1.62	1.56	1.44	1.45	1.18	1.11	1.09	0.08	0.19	36196.2	2927.93	717.68	18322.7	1431.29	2644.36	123.17	165.6	2507.7	46.65	3398.5	485.68	18.86	265.97	119.38	499.29	95.14	239.85	10.64	113.71	1187.07	112.71	762.31
13	89.46	53.26	44.88	93.81	15.16	144.4	33.436	5.34	4.596	3.39	2.31	2.1	2.15	1.94	1.85	0.01	1.62	1.52	1.42	1.41	1.17	1.08	1.04	0.17	0.32	42206	3428.33	787.45	22108.5	1750.71	3563.41	146.22	176.21	2823.29	60.22	4007.39	550.79	14.31	49.01	130.31	521.72	139.99	10.2	232.08	2.08	951.31	146.3	606.19
14	77.59	54.34	43.66	72.1	10	136.77	36.705	5.6	4.325	3.82	2.4	2.16	2.31	2.15	1.79	2.14	1.65	1.59	1.47	1.49	1.25	1	1.25	0.15	0.16	32151.3	2617.87	626.91	17378.9	1343.89	2666.49	111.15	142.22	2158.75	49.65	3100.02	316.14	67.93	45.85	89.42	425.55	128.29	21.93	102.3	8.86	412.99	110.29	225.84
15	71.31	46.56	25.99	47.9	8.16	156.39	40.534	6.11	5.014	4.11	2.66	2.35	2.58	2.23	2.01	2.24	1.87	1.72	1.63	1.61	1.34	1.27	1.24	0.06	0.49	33271.2	2633.2	606.51	16774.3	1268.52	2479.28	103.31	135.84	2333.26	51.11	3135.05	451.43	24.2	51.07	86.29	464.77	76.71	9.76	210.13	2.73	1398.74	99.56	875.39
16	74.9	49.58	26.17	55.06	8.76	131.17	38.753	6.21	5.093	4.22	2.59	2.41	2.47	2.43	2.12	0.01	1.8	1.77	1.58	1.59	1.3	1.22	1.23	0.17	0.54	32091.4	2377.19	595.49	15810.6	1183.53	2366.55	105.55	120.83	2161.47	36.45	3362.71	469.42	18.38	44.66	85.27	498.33	91.03	14.3	279.6	19.92	1409.01	107.51	933.56
17	79.12	45.53	28.06	60.02	7.94	74.26	44.814	6.63	5.964	4.48	2.91	2.45	2.88	2.77	2.15	2.55	2	1.99	1.79	1.77	1.48	1.22	1.58	0.08	0.12	34220.4	2319.19	698.97	16468.8	1403.52	2786.08	115.38	159.77	1942.67	25.47	3223.46	641.58	20.99	269.15	791.8	543.28	97.68	22.95	419.06	14.27	1309.38	91.38	855.5
18	76.33	49.19	36.03	74.94	9.88	104.89	43.503	6.7	4.773	4.52	2.87	2.52	2.83	2.79	1.97	2.55	1.98	1.85	1.77	1.69	1.61	1.29	1.36	0.11	0.32	28010.4	1694.62	541.44	13808.4	1243.73	2411.65	87.89	132.42	1288.27	35.82	2487.47	362.25	9.98	36.08	829.07	483.71	99.85	14.08	288.89	11.03	1152.04	91.93	899.78
19	59.62	35.09	23.81	32.81	4.46	108.23	43.232	6.35	4.862	4.43	2.82	2.44	2.74	2.72	2.33	2.46	1.94	1.86	1.72	1.7	1.62	1.35	1.41	0.1	0.38	21847.3	1524.36	366.43	10270.1	739.73	1707.22	63.76	80.74	1353.68	64.9	2133.84	345.33	12.79	25.39	782.99	407.21	55.03	15.94	216.14	8.42	975.57	78.74	618.92
20	66.88	46.24	24.55	37.84	6.88	131.87	36.474	5.6	4.124	3.73	2.31	2.37	2.24	2.38	1.86	2.01	1.62	1.57	1.42	1.44	1.32	0.95	1.27	0.07	0.19	36468	2940.02	681.07	18228.8	1369.49	2608.15	104.01	152.15	2558.34	41.35	3584.72	551.53	18.74	40.44	666.33	451.32	82.78	29.8	239.12	11.17	1221.15	91.41	796.07
21	98.18	50.34	30.92	88.71	11.21	102.97	40.349	5.87	4.719	4.24	2.68	2.26	2.55	2.46	2.04	2.31	1.81	1.75	1.61	1.59	1.47	1.27	1.31	0.08	0.33	31915.4	2337.28	569.13	15856.7	1173.95	2265.9	97.3	128.75	2159.22	42.93	3438.3	482.96	10.37	52.44	837.96	551.76	65.93	13.6	192.42	14.11	902	77.94	644.42
22	99.54	56.72	33.2	104.53	13.9	138.43	37.227	5.73	4.407	3.9	2.42	2.12	2.34	2.36	1.76	2.05	1.66	1.65	1.49	1.49	1.32	1.07	1.15	0.13	0.18	34049.1	2605.11	690.1	17497.5	1574.39	3244.01	131.01	173.97	2113.32	42.86	2730.13	317.96	9.28	162.22	109.52	379.98	117.48	23.92	266.24	85.82	922	115.39	736.89
23	87.2	48.42	32.55	88.22	15.74	157.58	33.948	5.32	3.818	3.44	2.24	2.02	2.13	1.95	1.85	1.87	1.53	1.41	1.38	1.32	1.18	0.92	1.07	0.28	0.22	45200.2	3844.21	844.78	22441	1719.21	3206.97	164.17	187.83	2846.89	78.44	3798.03	343.03	22.72	47.33	592.23	2550.37	93.81	37.13	265.21	8.89	1185.75	159.03	763.16
24	68.71	44.2	32.15	49.33	7.54	124.16	44.398	7.08	4.588	4.6	3.02	2.63	2.96	2.73	2.07	2.68	1.95	2.02	1.75	1.77	1.57	1.37	1.38	0.08	0.15	29469.1	2130.95	534.41	14184.6	1143.97	2266.05	100.58	131.51	1886.54	39.06	2971.75	341.16	16.32	42.27	730.14	450.95	62.22	17.81	235.08	2.87	1237.2	88.6	855.06
25	87.65	50.94	29.91	76.27	11.75	150.65	38.038	5.87	4.578	3.89	2.42	2.18	2.36	2.37	1.93	2.02	1.73	1.6	1.51	1.48	1.33	1.1	1.16	0.09	0.42	38666.2	3162.14	695.53	19191.5	1611.46	3204.72	153.01	200.49	2396.85	45.84	3599.07	435.53	19.27	26.69	708.34	445.51	128.14	30.64	304.51	8.94	1270.02	149.08	878.87
26	87.78	53.64	32.45	93.02	15.02	139.04	37.636	5.79	4.286	3.82	2.49	2.39	2.3	2.27	1.78	2.07	1.71	1.59	1.5	1.48	1.34	1.17	1.12	0.22	0.31	38005.9	3116.04	714.96	19362.6	1513.67	2887.44	141.36	174.44	2394.51	62.74	3370.87	352.31	21.76	47.36	709.49	415.36	83.25	23.78	209.4	10.85	1337.08	146.69	909.98
27	70.98	46.11	28.68	56.49	8.53	145.9	38.288	5.86	4.428	3.94	2.56	2.25	2.43	2.39	1.97	2.23	1.75	1.64	1.55	1.52	1.22	1.15	1.2	0.09	0.11	33709.5	2685	586.18	15637	1126.86	2347.15	113.48	137.51	2513.88	28.81	3505.1	665.24	33.53	334.87	701.62	455.14	85.72	18.07	291.75	3.65	1453.77	89.75	895.41
28	75.95	43.76	30.76	66.51	10.91	103.34	44.883	6.73	4.663	4.89	2.96	2.67	2.91	2.69	2.3	2.62	2.04	1.98	1.82	1.83	1.5	1.41	1.46	0.12	0.29	26774	1870.02	533.61	13064.6	1099.89	2134.32	91.04	116.96	1413.74	37.8	2349.72	330.89	13.41	49.58	825.92	430.77	60.89	14.87	243.43	19.39	1141.9	75.34	855.91
29	87.64	50.39	33.47	82.25	14.24	173.14	33.373	5.15	3.893	3.36	2.2	2.11	2.07	1.92	1.84	1.71	1.49	1.44	1.31	1.36	1.08	1.04	1	0.13	0.27	41008.8	3480.04	741.01	21009.1	1732.04	3503.06	153.91	189.8	2505.66	49.63	3501.1	453.75	19.73	222.07	569.17	402.68	147.6	30.58	246.69	5.46	1137.62	139.07	769.05
30	77.25	43.42	27.54	51.49	9.16	132.81	36.879	5.51	4.499	3.77	2.43	2.18	2.26	2.11	2.15	2.02	1.62	1.57	1.43	1.46	1.19	1.13	1.13	0.11	0.31	32782.9	2439.42	615.78	16158.1	1245.03	2246.53	110.87	141.18	2151.33	46.87	2995.42	361.74	23.13	49.19	757.83	409.74	84.78	15.8	253.82	7.89	1472.71	146.23	1049.55
31	85.46	51.35	34.22	76.49	9.68	125.7	42.729	6.45	4.949	4.21	2.8	2.38	2.76	2.68	2.42	2.48	1.9	1.9	1.69	1.66	1.41	1.35	1.44	0.08	0.17	30724.5	2121.92	566.82	15116.6	1253.78	2623.43	122.53	45.24	1798.22	35.29	2986.31	523.17	19.35	34.54	751.06	450.23	99.42	23.03	357.83	18.62	991.89	89.05	696.18
32	52.09	41.2	33.82	50.88	7.36	121.3	36.027	5.47	4.337	3.6	2.43	2.13	2.29	2.08	1.97	1.97	1.65	1.57	1.46	1.43	1.17	1.06	1.16	0.09	0.16	44735	3121.56	766.96	20663.9	1642.07	3433.41	125.67	177.55	2889.08	25.86	4105.67	988.78	48.15	767.32	683.87	551.32	152.78	26.99	498.27	48.63	2316.05	99.61	1601.48
33	95.56	46.41	31.22	80.46	12.06	87.98	41.511	6.6	4.411	4.39	2.71	2.52	2.65	2.69	1.94	2.37	1.83	1.86	1.64	1.63	1.33	1.24	1.33	0.12	0.25	32622.7	2424.77	607.59	16030.3	1326.63	2609.86	109.16	128.51	2049.55	38.95	3379.42	441.08	11.61	37.05	693.04	449.03	72.37	20.11	220.05	8.163	1084.19	134.52	746.74
34	93.76	46.52	28.72	74.63	8.01	68.12	47.879	7.08	5.399	4.83	3.18	2.73	3.1	3.03	2.57	2.83	2.19	2.1	1.95	1.89	1.56	1.52	1.57	0.08	0.27	20974	1140.97	400.94	9664.76	657.06	1482.62	74.15	75.23	1219.05	29.85	2231.75	381.24	58.49	357.02	54	527.61	153.52	16.88	314.55	4.51	1196.98	48.88	883.97
35	86.76	59.69	33.39	92.87	13.59	123.62	37.79	5.94	4.2	3.84	2.42	2.2	2.34	2.48	1.95	2.08	1.69	1.65	1.49	1.5	1.24	1.19	1.16	0.13	0.29	33729.3	2374.21	649.71	16460.7	1281.23	2713.31	99.42	121.39	2021.39	52.65	2968.58	297.02	37.93	170.51	112.42	2292.13	72.58	14.68	223.32	8.99	922.6	97.74	736.84
37	69.25	41.46	35.85	51.98	8.07	130.08	38.964	5.84	4.844	3.85	2.58	2.27	2.46	2.34	2.1	2.25	1.73	1.7	1.54	1.52	1.26	1.22	1.21	0.08	0.17	41286.7	2858.65	739.54	19112.3	1435.06	2583.61	123.87	154.72	2671.17	63.98	4003.25	584.3	9.94	574	114.55	3401.31	117.34	56.41	287.52	2.18	1337.51	127.52	927.97
38	62.65	43.32	26.9	39.1	4.25	77.09	44.926	6.83	4.836	4.6	2.89	2.64	3	2.83	2.15	2.65	2.04	2.03	1.8	1.82	1.49	1.47	1.44	0.1	0.31	23365.2	1524.58	469.01	12159.4	1075.79	2290.2	86.65	111.47	1267.3	31.86	2453.04	234.64	20.05	291.05	63.98	519.39	71.4	352.15	76.09	6.01	140.85	83.88	36.44
39	89.55	53.23	37.37	84.94	14.36	192.47	27.38	4.41	3.34	2.71	1.74	1.95	1.59	1.52	1.59	1.36	1.17	1.15	1.02	1.08	0.82	0.81	0.79	0.15	0.18	46391.8	3572.67	726.14	21835	1657.74	3588.39	148.81	180.95	3223.1	64.55	4342.43	631.25	18.23	545.36	148.12	2920.68	128.75	54.39	245.6	14.56	1247.98	171.17	925.96
40	92.2	57.64	34.52	103.95	19.31	100.27	42.054	6.41	4.594	4.23	2.86	2.42	2.78	2.79	1.87	2.49	1.94	1.82	1.76	1.64	1.48	1.31	1.24	0.08	0.34	35268.5	2136.7	606.27	15849.5	1329.79	2601	105.4	144.02	1971.37	48.36	3471.93	581.31	15.82	410.98	115.69	2735.63	97.14	80.03	328.68	5.14	1522.94	114.88	995.88
41	84.55	46.08	34.52	69.76	11.48	111.72	34.277	5.32	3.837	3.52	2.23	2.37	2.1	1.96	1.79	1.81	1.57	1.44	1.38	1.36	1.16	1.04	1.02	0.16	0.21	44846.4	3346.85	730.3	20923.5	1601.11	3114.08	142.82	167.55	3121.31	75.25	4479.27	640.47	15.36	623.92	101.48	3071.81	102.94	11.97	258.36	5.7	1290.65	139.87	881.79
42	68.19	40.32	30.42	58.36	9.65	151.46	34.781	5.5	3.951	3.69	2.25	2.18	2.1	2.03	1.76	1.94	1.53	1.53	1.36	1.38	1.13	1.03	1.1	0.17	0.15	36269	2655.58	660.65	17669.8	1375.95	2471.67	122.65	141.37	2462.66	68.14	3302.08	303.4	9.81	220.63	102.66	2492.16	178.01	15.42	169.46	3.07	983.7	117.08	743.06
43	98.82	42.83	32.73	84.09	12.46	109.88	38.983	5.97	4.523	4.18	2.48	2.21	2.43	2.34	1.91	2.12	1.72	1.73	1.51	1.58	1.37	1.13	1.27	0.15	0.36	36938.1	2911.27	696.44	17830.4	1447.39	2819.27	130.03	145.97	2256.99	65.45	3128.91	322.78	14.21	187.93	143.36	2355.17	348.68	12.58	252.13	14.29	942.02	165.52	747.35
44	90.94	47.57	33.75	74.16	12.37	97.28	44.856	6.76	4.986	4.67	2.93	2.48	2.93	3.05	2.05	2.61	1.97	2.01	1.79	1.76	1.56	1.38	1.51	0.11	0.3	28916.5	1890.25	564.47	14791.6	1316.13	2632.34	83.65	133.19	1354.77	46.79	2430.35	305.36	6.55	427.01	111.24	487.2	270.19	13.74	282.56	2.02	905.43	53.23	808.52
45	61.93	38.13	30.93	31.79	4.82	122.77	40.451	6.19	4.421	4.24	2.64	2.38	2.55	2.58	2.08	2.34	1.79	1.78	1.57	1.6	1.36	1.25	1.28	0.12	0.28	26057.4	1847.54	440.7	12725.5	962.77	2007.54	75.42	94.12	1721.92	46.76	2626.18	278.53	9.37	485.67	89.18	518.14	396.35	13.99	171.3	3.74	839.65	113.92	589.05
46	82.86	45.88	26.75	63.7	9.68	70.16	47.783	7.44	4.843	5.02	3.15	2.74	3.22	3.04	2.25	3.01	2.12	2.17	1.9	1.87	1.6	1.52	1.56	0.1	0.23	25743.5	198.34	539.9	12850.7	1074.87	2209.24	70.82	111.22	1664.29	23.98	2623	457.9	10.54	160.44	89.66	1332.33	42.89	39.75	355.28	48.58	991.67	75.45	772.65
47	84.82	39.17	27.83	56.5	9.02	134.27	37.122	5.73	4.292	4.03	2.38	2.11	2.29	2.34	1.85	2.09	1.62	1.68	1.43	1.51	1.22	1.11	1.24	0.07	0.13	34444.2	2551.03	574.62	16235.6	1138.96	2408.95	114.49	112.41	2427.89	41.33	3462.84	378.8	8.66	196.21	94.23	2494.92	69.5	41.51	175.17	2.38	1068.09	107.08	739.47
48	91.74	51.17	36.96	97.09	15.59	144.52	39.434	6.64	3.704	4.19	2.67	2.38	2.75	2.35	1.86	2.58	1.72	1.71	1.57	1.55	1.13	1.18	1.08	0.13	0.24	28625.4	2081.46	564.91	14582.5	1138.72	2036.2	94.28	122.87	1992	42.25	2457.57	302.89	10.12	371.35	98.69	378.18	186.26	3.64	206.29	0.83	1001.68	80.71	871.99
49	89.9	55.29	36.3	90.83	15.02	136.68	36.142	5.51	4.162	3.79	2.35	2.04	2.26	2.24	1.74	2.07	1.63	1.55	1.44	1.42	1.17	1.12	1.1	0.25	0.3	37002.7	2597.55	659.86	17920.5	1316	2560.2	116.18	141.79	2532.35	47.1	3364.21	531.15	13.16	273.88	133.99	2543.76	270.24	16.13	217.12	0.98	891.55	149.46	705.54
50	86.89	51.38	33.36	86.8	13.56	118.23	37.978	6.05	3.968	3.84	2.49	2.34	2.36	2.39	1.97	2.12	1.72	1.65	1.52	1.58	1.21	1.17	1.16	0.22	0.22	44506.4	3565.18	794.53	21810.5	1683.69	3339.82	141.14	186.61	3082.9	73.06	3980.76	424.37	10.66	233.42	140.66	2812.7	228.56	13.43	214.09	1.15	929.33	165.82	673.98
51	79.27	49.65	33.6	76.74	14.42	90.77	37.581	5.76	4.301	3.95	2.53	2.27	2.36	2.24	1.96	2.1	1.73	1.64	1.51	1.51	1.24	0.97	1.29	0.12	0.1	44912.2	3350.95	715.21	21346.2	1678.19	3402.21	144.35	167.6	3241.66	47.91	4510.7	718.23	18.84	620.46	121.59	3004.97	92.15	15.41	200.75	7.27	870.65	165.3	471.63
53	79.57	53.97	32.29	64.32	12.66	152.48	34.704	5.29	3.984	3.47	2.25	2.29	2.11	2.22	1.77	1.96	1.55	1.49	1.36	1.37	1.11	1	1.01	0.18	0.29	37767	2789.64	582.9	17884.6	1345.99	2814.09	125.76	150.16	2676.48	39.09	3799.62	619.12	19.25	404.85	118.28	2607.09	227.76	12.73	164.15	48.54	845.17	33.73	458.01
54	77.21	46.72	31.2	69.81	9.82	91.27	41.335	6.24	5.075	4.19	2.79	2.45	2.59	2.43	2.09	2.34	1.83	1.81	1.63	1.64	1.36	1.25	1.35	0.08	0.19	32032.7	1923.91	612.97	15029.1	1181.6	2375.4	102.07	110.9	1776.15	62.97	3319.17	730.43	26.98	484.99	90.15	560.7	103.5	32.24	416.71	2.52	1778.3	112.37	1199.57
55	71.88	41.74	31.13	55.53	10.33	119.15	36.974	5.56	4.384	3.66	2.4	2.11	2.32	2.23	2.14	2.07	1.72	1.58	1.51	1.45	1.21	1.15	1.11	0.1	0.27	40578.1	3422.69	743.04	19735.5	1565.95	2859.47	162.6	188.78	2777.25	61.28	3751.13	473.07	11.64	207.58	133.91	2696.08	94.41	9.13	246.28	3.11	769.78	152.36	513.03
56	68.19	46.03	32.78	64.7	10.66	91.26	40.777	6.16	4.527	4.22	2.69	2.27	2.6	2.66	2.21	2.35	1.83	1.85	1.61	1.62	1.33	1.25	1.4	0.06	0.14	25247.3	1752.3	457.03	12132	909.82	1875.64	99.67	99.59	1761.64	25.2	2969.49	475.78	13.7	216.16	75.42	464.13	99.16	16.38	235.63	3.54	948.9	99.05	517.14
57		31.93			4.51	91	45.832	6.76	5.482	4.65	3.06	2.59	2.97	3.05	2.18	2.76	2.07	1.98	1.84	1.78	1.56	1.17	1.62	0.14	0.17	20916.2	1180.74	350.6	10192.5	799.24	1950.32	78.34	83.85	1242.5	54.89	1982.71	354.3	6.09	100.27	77.23	538.58	107.31	9.8	239.76	1.4	900.79	85.28	579.73
58	80.49	48.98	41.35	84.44	9.4	76.89	42.725	6.37	4.965	4.41	2.77	2.27	2.76	2.72	2.15	2.58	1.91	1.89	1.68	1.72	1.45	1.15	1.61	0.08	0.24	26540.2	1679.15	496.56	13336.5	1173.82	2473.3	110.68	126.95	1572.11	19.04	2361.47	515.47	7.68	431.13	99.57	520.56	147.56	12.14	257.76	2.22	722.66	87.8	386.13
59	86	57.82	41.92	91.74	16	128.93	38.622	6.21	4.422	3.95	2.56	2.39	2.38	2.33	1.86	2.17	1.68	1.76	1.47	1.55	1.22	0.97	1.39	0.2	0.11	36800.7	2978.56	676.84	18120.3	1431.56	2817.45	149.04	154.79	2744.21	48.29	3515.39	476.96	15.38	432.09	150.99	335.29	202.78	20.26	275.42	3.3	1204.34	135.05	912.4
60	75.47	53.37	33.39	68.74	10.6	129.04	38.805	6.01	4.605	3.95	2.63	2.2	2.48	2.29	2.08	2.19	1.77	1.65	1.58	1.5	1.26	0.98	1.33	0.09	0.21	44060.7	2933.86	680.14	19110.9	1508.64	2996.61	155.71	154.89	2893.46	37.5	3896.03	878.55	48.31	751.26	128.47	2163.01	264.61	67.57	596.01	16.14	2656.26	160.71	1962.03
61	69.58	57.54	28.36	60.8	7.71	122.53	38.489	5.68	4.549	3.98	2.48	2.14	2.48	2.44	1.9	2.29	1.74	1.73	1.55	1.53	1.36	0.98	1.43	0.11	0.12
63	73.23	49.37	34.67	71.15	7.83	147.46	35.306	5.23	4.316	3.51	2.35	2	2.25	2.28	1.85	1.93	1.62	1.5	1.44	1.38	1.28	0.84	1.27	0.08	0.18	39180.1	2908.52	649.89	18988.4	1467.52	3292.13	151.32	164.8	2654.24	46.88	3797.09	971.85	43.8	674.34	142.28	380.89	122.06	38.15	441.2	38.69	1358.7	118.06	729.28
64	92.94	46.43	29.2	73.82	10.63	158.86	37.801	5.65	4.851	3.73	2.55	2.14	2.4	2.27	1.87	2.13	1.73	1.58	1.54	1.47	1.36	1.01	1.27	0.08	0.17	43366.8	3283.02	752.25	20952.3	1496.4	2917.84	145.17	164.62	2994.23	57.41	4155.08	492.38	27.69	268.06	123.28	3242.48	100.23	5.79	307.67	16.9	994.51	197.18	672.32
65	83.86	46.53	34.01	81.63	13.12	184.12	37.575	5.67	4.575	3.83	2.47	2.28	2.33	2.31	1.89	2.1	1.65	1.65	1.47	1.48	1.31	1.01	1.28	0.07	0.2	34864.1	2675.52	648.36	17411.2	1381.53	2696.02	122.72	153.49	2259.69	44.56	3357.05	478.38	14.91	281.95	106.14	419.5	101.01	17.52	275.44	48.96	1219.88	179.1	971.14
66	62.3	50.31	28.2	49.37	7.52	138.59	39.553	5.83	4.963	4.02	2.61	2.35	2.44	2.22	1.65	2.22	1.77	1.65	1.57	1.57	1.82	1.07	1.38	0.23	0.19	41513.9	3075.87	610.59	18891.3	1420.2	3228.82	128.61	158.63	3249.2	43.63	3680.61	878.99	47.94	880.8	109.76	510.76	122.11	51.55	390.21	14.84	2388.76	166.4	1464.23
67	76.58	44.29	31.38	58.44	16.38	120	39.991	6.09	5.141	4.01	2.56	2.18	2.5	2.63	1.94	2.16	1.74	1.74	1.54	1.57	1.45	1.02	1.45	0.07	0.2	41461.7	3086.96	725.34	19288.5	1578.11	3019.29	142.74	168.88	2719.24	46.57	3698.55	635.15	34.75	521.18	134.58	2222.93	117.37	28.33	415.45	3.3	1530.14	144.83	1199.46
68	91.07	63.23	37.4	102.61	8.46	143.31	38.836	5.71	4.996	4.01	2.54	2.25	2.47	2.36	1.87	2.11	1.74	1.68	1.57	1.53	1.42	0.96	1.32	0.08	0.22	41828.4	3199.07	805.51	21384.6	1865.62	3632.91	155.4	185.62	2582.45	45.39	3454.92	633.51	20.09	441.14	144.03	530.31	133.3	18.45	372.1	7.33	1074.98	166.2	975.47
69	71.37	49.68	31.89	56.98	7.16	123.31	42.577	6.16	5.517	4.3	2.79	2.47	2.69	2.47	1.78	2.34	1.86	1.85	1.67	1.69	1.92	1.43	1.36	0.09	0.19	27975.3	1619.71	499.63	13685.5	1175.17	2456.64	89.03	120.7	1683.59	22.24	2836.49	551.59	10.81	359.87	97.42	576.85	91.17	38.68	263.1	3.24	1036.21	90.39	667.33
70	90.29	45.43	35.1	61.77		135.78	44.125	6.55	5.655	4.53	2.92	2.31	2.84	2.77	1.54	2.42	2	1.89	1.8	1.75	1.95	1.19	1.61	0.15	0.25	26614.6	1811.92	461.5	12721.9	1006.1	2105.17	85.42	101.69	1735.24	27.09	2416.51	434.33	19.88	262.79	71.15	469.72	72.93	29.86	265.95	3.43	1290.58	302.42	919.11
71	64.92	41.98	21.92	41.65	12	148.15	36.925	5.49	4.955	3.64	2.42	2.17	2.28	2.19	2.03	1.93	1.64	1.55	1.46	1.44	1.3	0.93	1.22	0.09	0.19	43260.2	3541.89	768.32	21239.7	1700.9	3577.46	174.04	191.57	3090.14	48.84	3589.42	614.65	22.55	431.7	172.12	1773.35	117.25	37.26	289.15	2.32	1013.52	146.27	717.8
72	84.06	53.1	37.41	82.97	10.83	192.11	32.623	4.96	4.323	3.3	2.12	1.91	2	1.83	1.74	1.77	1.43	1.43	1.27	1.31	1.07	0.95	1.02	0.08	0.11	42291.7	3304.56	746.32	21258.9	1674.39	3299.64	145.17	183.05	3074.02	54.03	3875.3	600.75	11.87	283.13	120.43	2228.04	105.51	33.64	172.77	2.09	573.49	241.93	302.64
73	79.6	53.66	31.13	64.41	13.85	158.95	35.904	5.61	4.524	3.52	2.39	2.19	2.23	2.05	2	1.93	1.62	1.51	1.46	1.42	1.14	0.97	1.23	0.08	0.03	50949.2	4318.97	850.47	24447.9	1885.21	3602.82	255	236.92	3637.02	63.15	4613.2	814.14	29.45	598.48	203.79	2655.19	215.07	54.33	323.72	15.02	1142.12	263.76	723.47
74	87.88	52.87	32.72	85.4	13.58	156.2	38.271	5.82	4.991	3.79	2.5	2.39	2.37	2.24	2.1	2.08	1.67	1.67	1.51	1.49	1.24	1.03	1.26	0.1	0.02	42747.5	3597.72	764.75	21645.3	1760.76	3645.14	160.27	188.94	3240.25	55.7	3604.81	583.1	20.32	322.98	134.94	473.82	121.75	21.46	302.32	9.43	1079.27	217.24	797.18
75	88.06	48.92	31.79	82.46	13.24	163.42	38.147	6	4.847	3.79	2.47	2.07	2.37	2.43	2	2.12	1.64	1.69	1.47	1.5	1.21	1.11	1.17	0.13	0.13	36911.3	2939.88	639.4	18898.2	1497.94	3320.9	124.9	161.38	2899.38	39.5	3033.43	618.32	19.26	334.3	109.81	455.7	109.05	36.37	221.86	2.34	824.16	169.17	456.07
76	94.19	57.32	34.65	95.66	16.31	105.04	37.281	5.75	4.491	3.74	2.49	2.39	2.36	2.3	2.01	2.02	1.67	1.59	1.48	1.43	1.2	0.92	1.22	0.1	0.12	37597.8	2987.45	654.56	19133.9	1415.29	2947.15	130.01	168.74	2638.47	43.53	3446.33	577.76	15.58	375.22	133.43	484.25	97.55	16.37	267.76	10.45	1147.64	150.86	755.56
77	77.61	42.42	30.73	58.63	10.02	145.35	41.287	6.42	4.797	4.11	2.82	2.57	2.66	2.36	2.22	2.5	1.8	1.84	1.62	1.64	1.31	1.1	1.41	0.09	0.02	35501.2	2645	635.65	17603.7	1412.56	2833.37	119.63	148.3	2300.31	51.34	3718.37	487.67	25.91	324.63	106.37	436.75	94.09	37.73	271.89	3.78	1195.43	182.1	866.62
78	80.24	54.06	34.91	71.03	13.12	176.86	39.863	5.94	4.913	4.06	2.69	2.35	2.51	2.31	2.08	2.16	1.8	1.7	1.61	1.58	1.34	1.11	1.28	0.19	0.24	34271.1	2513.74	602.86	16355.6	1245.52	2373.26	108.18	132.76	2625.14	39.16	3545.11	503.26	20.79	519.12	89.76	468.36	96.8	22.92	254.96	3.22	1489.8	196.04	1064.69
79	79.4	32.63	26.94	42.72	6.81	160.79	38.968	5.81	4.638	4.09	2.5	2.28	2.43	2.41	2.17	2.15	1.74	1.66	1.56	1.5	1.29	1.21	1.22	0.13	0.18	31300.1	2451.51	529.92	15224.2	1141.91	2393.13	110.6	119.24	2559.49	39.52	2940.82	518.92	18.19	476.75	92.75	467.88	88.68	39.26	205.85	4.3	1002.14	193.5	681.52
80	93.71	52.95	31.37	72.34	9.9	131.65	39.435	6.05	4.745	3.94	2.62	2.26	2.46	2.55	2.12	2.17	1.75	1.74	1.56	1.53	1.25	1.16	1.28	0.1	0.15	37439.8	2757.66	665.76	18165.9	1456.33	2940.53	137.2	162.96	2840.1	43.82	3519.53	604.49	24.83	431.4	118.03	502.04	112.07	41.9	335.46	3	1335.86	220.22	1020.74
81	82.04	47.87	28.87	79.67	10.48	96.29	40.657	6.08	4.937	3.98	2.63	2.24	2.58	2.58	2.3	2.39	1.78	1.78	1.63	1.58	1.35	1.25	1.26	0.08	0.23	39149	2928.86	745.27	19527.5	1604.45	3249.81	131.42	180.46	2477.56	46.81	2896.35	557.94	16.86	222.52	115.13	2242.95	106.15	29.95	351.06	1.98	816.93	197.33	701.77
82	87.94	42.01	40.94	86.2	10.78	76.4	35.758	5.37	4.628	3.66	2.24	2.11	2.11	2.16	2.08	1.88	1.52	1.56	1.33	1.42	1.11	0.99	1.1	0.18	0.31	32751.3	2502.13	601.84	16275.8	1319.03	2553.19	164.11	159.88	2260.04	37.03	3153.55	498.05	13.77	482.91	126.79	458.51	185.97	28.45	282.27	6.21	979.31	133.19	529.33
83	70.75	41.27	27.27	51.31	7.88	122.43	42.204	6.3	5.434	4.29	2.84	2.37	2.65	2.47	2.25	2.36	1.87	1.83	1.67	1.68	1.39	1.27	1.41	0.1	0.02	34943.2	2653.05	677.3	17548.1	1351.86	2557.87	118.4	148.51	2566.01	48.84	3502.25	467.19	13.13	419.21	108.06	510.89	99.02	29.65	237.3	6.8	1031.68	99.23	748.87
84	74.18	35.57	24.36	44.19	7.26	121.54	44.608	7.18	4.798	4.58	3.07	2.5	3.02	2.64	2.3	2.75	1.97	1.89	1.85	1.73	1.46	1.15	1.45	0.09	0.18	31611.7	2370.44	572.31	15247.5	1088.75	2090.6	107.48	119.08	2290.02	31.09	3196.02	621.21	22.18	412.75	97.18	458.18	85.12	21.73	303.56	2.68	1354.08	149.15	970.52
85	84.2	47.62	37.04	80.01	13.26	217.24	38.055	5.89	4.765	3.8	2.45	2.49	2.24	2.33	2.14	2.08	1.65	1.63	1.41	1.51	1.26	0.96	1.33	0.08	0.04	41047.9	3345.34	719.41	20120.9	1564.43	3095.3	153.01	186.55	2806.66	54.65	4048.04	543.55	37.24	548.7	140.59	427.91	113.68	19.83	317.49	3.18	1512.62	196.49	1092.39
86	76.64	42.37	33.72	61.53	7.87	104.93	48.129	7.35	5.599	5.05	3.28	2.59	3.18	2.96	2.23	2.89	2.14	2.06	1.95	1.88	1.74	1.33	1.63	0.09	0.18	25511.2	1688.5	486.35	12143.8	1018.99	2054.04	102.5	114.98	1483.04	24.89	2391.94	418.16	14.22	246.7	89.87	541.92	79.56	32.71	290.92	4.6	1169.82	179.12	934.57
87	92.26	46.66	28.88	65.58	11.97	122.81	39.05	5.99	4.47	4.16	2.6	2.26	2.45	2.26	2	2.17	1.74	1.68	1.56	1.59	1.38	1.08	1.3	0.19	0.17	35330.6	2903.91	660.31	17631.8	1309.66	2582.56	118.12	142.19	2515.73	44.59	3465.36	446.57	15.51	377.49	101.67	393.39	90.97	39.41	233.25	4.08	1173.2	216.99	863.89
88	85.74	50.44	29.11	69.05	12.14	193.12	34.471	5.44	4.131	3.48	2.28	2.23	2.1	1.87	1.89	1.8	1.49	1.52	1.33	1.4	1.18	1.01	1.01	0.16	0.15	43399.2	3565.49	735.19	21005.5	1582.61	3288.28	155.23	145.91	3020.66	60.52	4018.46	475.7	35.26	424.46	161.37	2014.28	155.89	19.67	22.68	13.75	1255.05	293.84	949.43
89	77.62	43.35	28.64	56.13	10.86	195.96	35.529	5.36	4.329	3.73	2.33	2.31	2.16	2.18	1.82	1.92	1.52	1.57	1.35	1.37	1.24	0.91	1.26	0.08	0.09	38870.9	3161.26	701.66	19690.5	1460.94	2961.92	125.72	155.8	3036.61	51.34	3499.55	574.16	18.42	393.61	104.76	469.92	99.98	21.43	237.64	17.84	1160.53	114.66	812.64
90	85.92	58.03	34.85	82.19	13.12	168.58	34.825	5.6	3.915	3.48	2.33	2.16	2.23	2.04	1.68	1.94	1.52	1.52	1.37	1.42	1.18	0.87	1.33	0.12	0.12	36294	2671.16	675.54	17823.4	1488.54	2941.5	114.7	148.89	2407.43	38.1	2995.41	451.77	16.59	436.46	108.48	521.76	98.86	35.07	417.87	9.81	1459.32	206.04	1227.32
91	60.55	57.12	41.67	36.94	5.69	55.9	53.252	8.02	6.232	5.42	3.62	2.89	3.62	3.22	2.35	3.24	2.49	2.31	2.22	2.1	1.95	1.55	1.79	0.09	0.14	18703.6	818.8	385.7	8827.76	873.3	1745.97	67.79	90.66	625.28	15.24	1418.35	274.89	4.45	371.22	66.75	580.19	72.94	17.41	320.44	92.16	948.2	267.29	818.77
92	62.56	46.39	30.67	50.17	6.32	59.83	49.197	7.06	5.937	5.06	3.34	2.63	3.21	3.1	2.23	2.85	2.19	2.21	1.95	1.97	1.79	1.35	2.07	0.1	0.15	20549.4	924.21	384.37	9210.31	858.35	2032.23	84.49	83.61	624.96	11.3	1649.98	344.67	5.69	185.75	105.14	637.16	68.42	40.04	421.21	4.37	1455.7	184.75	1232.67
93	78.29	47.57	29.47	61.2	11.23	158.15	37.487	5.65	4.667	3.84	2.39	2.11	2.33	2.48	2.06	2.04	1.59	1.67	1.43	1.44	1.22	0.95	1.4	0.09	0.13	30234.1	2418.96	503.67	14701	1134.15	2448.6	101.62	123.77	2124.28	40.44	2743.67	380.4	19.59	248.69	102.08	374.55	79.66	24.24	227.69	1.67	1160.3	395.62	879.46
94	86.33	55.67	28.12	79.56	15.56	106.38	39.012	5.84	4.922	3.91	2.61	2.18	2.44	2.43	2.07	2.22	1.7	1.7	1.53	1.53	1.31	1.08	1.45	0.07	0.02	33796.8	2443.07	593.01	16008.1	1283.29	2636.04	121.75	148.8	2256.24	46.12	3353.94	396.85	25.65	282.42	107.24	409.53	90.16	20.29	321.26	3.04	1702.5	205.75	1341.74
95	76.05	36.82	28.12	59.33	11.88	118.67	34.791	5.55	4.291	3.47	2.26	2.19	2.11	1.99	1.97	1.96	1.51	1.48	1.36	1.36	1.1	0.85	1.14	0.11	0.09	45948	3440.82	790.75	21631.9	1624.37	3235.36	151.73	188.1	3409.25	46.08	4241.8	666.54	24.42	456.77	105.87	2977.58	121.33	26.42	296.21	5.27	1346.13	203.27	958.04
96	65.49	45.91	33.13	54.03	8.37	180.97	35.316	5.15	4.846	3.56	2.3	2.03	2.12	2.14	2.02	1.86	1.58	1.49	1.41	1.35	1.15	0.85	1.29	0.11	0.06	36718.8	3008.27	613.68	18247.5	1342.89	2854.71	121.12	135.73	2919.7	49.89	3919.52	558.02	15.85	323.41	102.61	421.81	89.1	20.99	222.63	11.3	988.26	124.98	626.83
97	77.4	43.67	29.72	63.58	11.62	143.61	37.147	5.87	4.417	3.79	2.37	2.29	2.35	2.2	2	2.09	1.61	1.66	1.43	1.46	1.2	0.97	1.28	0.13	0.03	35358.7	2987.69	625.8	18303.2	1463.59	2982.04	125.38	146.91	2398.28	56.27	3457.33	331.36	13.87	179.03	139.53	441.63	165.95	31.47	147.99	42.21	639.54	272.2	407.48
98	61.47	43.65	31.24	40.93	5.63	58.46	50.463	7.37	5.953	5.33	3.4	2.67	3.33	3.35	2.29	3.1	2.27	2.19	2.06	1.99	1.68	1.47	1.88	0.11	0.02	19690.3	1224.64	414.41	9286.11	801.67	1662.9	75.9	100.46	1045.09	9.34	1745.76	367.54	5.04	251.98	59.2	451.39	56.84	5.44	326.99	7.68	1003.81	62.45	725.62
99	79.94	55.97	31.41	68.4	12.79	141.32	38.768	5.86	4.738	3.88	2.57	2.25	2.42	2.43	2.26	2.12	1.73	1.68	1.55	1.49	1.28	0.98	1.41	0.1	0.02	42325.3	3505.1	785.79	20532.8	1636.34	3174.41	165.83	194.61	3382.38	45.81	3869.87	668.94	22.16	436.3	158.25	451.93	105.66	24.42	361.95	44.09	1486.2	170.56	1101.97
100	87.68	47.07	27.63	71.68	10.78	141.4	38.583	5.69	5.033	3.92	2.53	2.1	2.41	2.49	2.01	2.17	1.7	1.69	1.51	1.47	1.27	0.95	1.39	0.08	0.17	29117.6	1855.58	552.39	14435.4	1244.22	2500.11	103.17	113.63	1525.86	33.05	2558.67	380.17	9.44	354.78	99.18	497.86	85.81	9.37	289.8	42.57	1268.54	114.21	1043.8
101	84.04	54.8	31.64	71	11.29	163.57	40.169	5.97	5.109	4.02	2.75	2.49	2.51	2.28	2.26	2.21	1.78	1.72	1.61	1.58	1.31	1.23	1.19	0.12	0.03	39323.3	2596.66	623.84	17769.9	1454.75	3059.2	132.97	155.02	2634.95	98.58	3438.79	860.01	42.98	651.7	118.5	542.2	134.06	115.74	438.5	60.87	2513.71	117.04	1763.31
102	86.32	38.86	36.33	47.94	8.26	114.65	39.137	5.92	4.697	3.9	2.59	2.5	2.46	2.35	2.22	2.16	1.76	1.69	1.57	1.55	1.26	1.19	1.2	0.1	0.02	47726.2	3033.43	671.39	19273.7	1490.48	3185.24	143.49	181.6	2877.07	93.18	4200.01	1202.94	89.03	940.87	130.18	515.64	130.68	79.47	798.36	28.31	5011.99	136.27	3512.96
103	81.32	57.09	34.77	61.11	10.66	97.9	38.161	5.89	4.211	3.84	2.45	2.27	2.52	2.33	1.91	2.18	1.8	1.71	1.67	1.54	1.34	1.22	1.17	0.06	0.05	37905.3	3243.91	659.57	19887.8	1502.77	2857.06	153.27	180.36	2985.35	46.48	4131.09	483.35	4.21	546.45	115.75	378.02	108.66	2.67	110.58	16.94	204.47	164.24	122.28
104	67.25	40.76	25.92	26.17	5.2	85.88	45.392	7	5.322	4.66	2.94	2.71	2.82	3.03	2.42	2.61	2.02	2	1.71	1.8	1.45	1.37	1.46	0.06	0.01	22258.9	1273.42	377.12	10235.5	920.53	1944.6	84.92	102.18	1151.2	77.98	2341.74	461.34	9.69	406.3	75.6	595.68	67.92	6.94	240.61	71.89	1086.17	88.77	638.86
106	60.2	48.08	32.52	56.31	8.88	150.36	31.441	5.12	3.941	3.41	2.04	2.11	2	1.87	1.81	1.67	1.4	1.42	1.24	1.28	0.05	0.85	0.91	0.16	0.16	36896.2	3053.38	669.58	18401.3	1302.43	2456.04	141.65	149.95	3181.46	28.18	3800.19	815.18	25.61	631.39	120.8	426.06	124.84	29.56	178.87	40.16	778.52	156.64	384.4
107	76.33	45.88	36.11	62.95	11.8	104.72	34.819	6.07	4.379	4.04	2.36	2.2	2.38	2.57	1.89	0.01	1.69	1.69	1.51	1.52	0.02	1.1	1.22	0.13	0.04	29847	2343.58	627.36	15571.7	1431.03	2539.56	108.31	156.88	2163.82	32.11	3005.38	397.65	12.61	109.97	89.05	438.16	95.93	4.96	115.93	62.25	312.42	76.3	152.06
108	82.45	48.32	33.47	67.98	9.11	118.99	37.509	5.61	4.759	3.72	2.42	2.3	2.38	2.26	2.16	1.94	1.69	1.64	1.5	1.47	1.29	1.13	1.15	0.08	0.01	34802.4	2495.81	600.36	17108.6	1473	3145.59	142.58	169.46	2155.62	23.28	3473.02	740.35	23.06	566.47	124	503.16	112.72	28.47	286.7	47.7	942.34	142.21	497.89
109	76.6	47.66	32.36	69.76	11.46	159.56	36.717	5.43	4.297	3.64	2.41	2.5	2.24	2.15	1.82	2	1.59	1.53	1.44	1.41	1.61	1.13	1.14	0.14	0.24	39838.7	3134.38	711.8	19335.6	1526.04	2910.38	165.57	186.71	3274.59	34.21	3618.04	757.38	35.09	598.15	139.14	495.59	130.76	29.01	317.41	75.56	1356.54	161.61	845.17
110	69.42	40.8	26.54	40.55	6.13	135.94	40.117	6.09	5.077	3.92	2.65	2.41	2.47	2.44	1.68	2.2	1.79	1.66	1.58	1.55	1.81	1.27	1.2	0.19	0.13	36241.8	2548.87	622.59	17207.4	1418.62	2655.58	141.85	174.33	2650.84	31.78	3362.53	648.45	28.95	636.65	115.04	549.56	127.64	30.21	308.59	70.28	1667.35	147.21	1097.4
111	95.72	54.93	31.46	83.24	13.37	123.18	42.964	6.29	5.334	4.37	2.81	2.52	2.68	2.77	1.69	2.38	1.91	1.88	1.72	1.65	1.97	1.4	1.33	0.1	0.16	29676.4	1854.45	511.71	14070.5	1154.53	2493.72	115.19	148.72	1945.41	18.34	3038.76	594.04	19.12	496.76	98.07	507.19	101.57	27.55	305.73	97.83	1279.03	121.74	676.39
113	72.49	45.32	31.27	56.08	6.8	30.19	52.614	7.83	6.294	5.18	3.5	2.9	3.47	3.28	2.04	3.11	2.39	2.35	2.14	2.05	2.39	1.68	1.72	0.09	0.2	16881.2	748.96	379.7	8433.7	1040.63	1887.68	84.57	140.17	569.05	16.85	1461.03	188.69	18.06	337.76	67.24	546.38	63.99	16.53	130.79	132.87	338.81	65.99	211.77
114	88.04	53.06	36.51	78.71	14.23	120.46	38.578	5.68	4.788	3.77	2.57	2.46	2.43	2.44	1.91	2.15	1.77	1.62	1.55	1.54	1.32	1.1	1.26	0.09	0.13	38182.9	2801.91	701.38	18023.3	1439.63	2757.89	144.58	177.33	2941.2	25.62	3722.16	774.23	35.63	557.89	139.75	466.88	127.12	38.27	411.81	111.24	1576.36	147.22	1061.54
115	85.06	49.95	34.95	80.79	11.5	125.28	39.972	6.02	4.822	3.99	2.65	2.22	2.49	2.52	1.82	2.21	1.75	1.76	1.57	1.56	1.74	1.26	1.31	0.16	0.12	37823.2	2796.1	659.43	18112.4	1458.91	2912.8	164.61	184.79	2621.72	31.85	3168.12	711.24	35.26	616.58	135.43	419.14	170.85	33.03	430.45	101.26	1759.62	126.43	1173.17
116	88.96	58.1	40.22	109.71	19.06	165.99	37.252	5.82	4.512	3.66	2.46	2.36	2.36	2.24	1.94	2.09	1.61	1.58	1.46	1.41	1.28	1.09	1.14	0.11	0.13	46045.9	3702.48	848.01	22739.3	1920.8	3735.03	223.92	240.96	3411.03	37.58	3900.34	690.31	33.61	522.57	162.85	467.62	288.95	53	442.75	120.36	1404.58	154.49	945.29
117	87.26	77.28	37.27	113.74	19.97	154.13	36.728	5.4	4.518	3.65	2.44	2.23	2.26	2.29	1.91	1.96	1.65	1.58	1.46	1.47	1.27	1.14	1.12	0.13	0.25	42796.4	3087.11	691.82	19828.7	1502.34	3006.47	149.61	172.24	2718.5	36.38	4230.45	852.62	48.12	760.93	126.5	431.93	125.19	39.55	369.01	79.45	2644.74	79.45	1815.37
118	73.23	44.78	32.13	61.9	10.3	153.37	36.812	5.49	4.772	3.68	2.49	2.31	2.28	2.08	1.98	1.97	1.67	1.58	1.43	1.44	1.28	1.06	1.12	0.11	0.07	43729.5	3522.82	765.36	21518	1695.05	3370.41	185.84	203.63	3376.1	40.99	4194.94	704.78	30.13	643.85	137.06	507.92	136.55	24.43	316.16	86.26	1305.86	153.9	809.41
119	96.16	42.74	29.96	75.6	14.47	135.16	38.721	6.04	4.571	3.97	2.53	2.21	2.41	2.52	1.89	2.09	1.74	1.71	1.55	1.53	1.36	1.17	1.25	0.06	0.12	35302	2834.56	655.33	17479.9	1400.36	2648.4	137.94	163.35	2950.24	35.5	3617.42	471.23	13.33	232.54	109.06	452.39	109.84	6.3	261.62	230.84	824.28	146.04	521.52
120	75.8	41.95	23.87	54.86	8.95	101.92	41.229	6.19	5.219	4.13	2.76	2.35	2.64	2.57	1.98	2.3	1.82	1.85	1.63	1.61	1.41	1.2	1.41	0.08	0.08	41378.6	2406.54	637.93	17467.4	1369.32	2925.75	143.95	172.37	2449.66	32.69	3417.89	977.26	77.6	623.42	117.9	477.86	131.86	77.26	915.42	231.45	3809.59	116.86	2798.6
121	87.24	46.3	33.59	102.96	14.78	150.39	40.069	6.19	5.049	3.93	2.7	2.42	2.56	2.34	2.01	2.26	1.8	1.72	1.64	1.55	1.35	1.2	1.18	0.09	0.08	42197.1	2812.91	700.73	19662.7	1639.1	3371.61	156.36	206.49	2774.44	35	3603.98	750.69	40.65	627.55	119.61	507.04	138.88	35.72	543.56	90.11	2377.63	149.19	1853.22
122	81.81	52.75	35.13	75.7	11.14	125.92	41.483	6.35	4.963	4.21	2.76	2.48	2.68	2.58	1.99	2.43	1.82	1.84	1.64	1.62	1.4	1.16	1.31	0.15	0.1	32986.8	2330.12	597.19	16250.6	1356.1	2623.65	118.1	162.48	2381.58	21	3150.1	522.8	11.72	399.72	95.36	527.17	124.26	16.89	265.56	105.5	1045.65	128.21	753.01
124	79.7	58.64	37.54	85.62	13.79	128.92	40.284	5.94	5.054	4.05	2.69	2.51	2.47	2.45	2.04	2.21	1.74	1.78	1.54	1.57	1.4	1.18	1.34	0.2	0.12	34292.4	2534.29	626.46	16717.2	1363.02	2668.26	117.8	132.99	2270.78	37.04	3467.35	581.97	23.55	391.14	101.24	534.78	115.65	14.74	293.26	116.17	1215.96	89.79	878.97
125	89.2	61.33	39.38	98.62	12.61	116.15	42.174	6.6	4.664	4.32	2.85	2.33	2.84	2.52	1.8	2.51	1.91	1.86	1.76	1.71	1.57	1.32	1.32	0.1	0.19	34975.9	2896.97	549.73	17317.6	1306.67	2831.72	153.46	158.62	2330.59	62.76	3048.01	764.5	35.51	681.78	118.16	415.43	113.22	40.51	297.8	54.71	1132.45	122.77	542.88
126	83.99	54.83	30.82	79.35	13.5	182.83	44.462	6.7	5.222	4.55	2.85	2.49	2.87	2.93	1.91	2.67	1.93	1.97	1.76	1.74	1.79	1.32	1.5	0.12	0.14	27717	2314.53	552.03	14696.7	1246.55	2522.13	125.4	150.85	1638.67	26.21	2253.22	222	16.54	131.35	120.13	417.62	142.93	87.78	184.82	101.33	403.07	121.05	242.08
127	94.87	51.92	35.41	95.32	15.83	134.84	39.754	5.91	4.994	4.02	2.62	2.41	2.48	2.33	2.08	2.17	1.78	1.71	1.59	1.55	1.44	1.23	1.27	0.06	0.11	39263.3	2680.05	629.37	17365.5	1364.02	2772.2	528.89	163.43	2608.13	109.02	3679.85	974.37	90.02	812.09	270.44	546.41	580.51	192	632.56	119.25	2067.03	131.08	947.01
128	86.54	47.48	37.15	66.9	9.97	141.5	39.695	6.2	4.425	4.1	2.65	2.23	2.57	2.38	1.82	2.39	1.76	1.71	1.58	1.56	1.35	1.22	1.16	0.23	0.36	31176.2	2170.31	565.6	14834.6	1140.08	2094.59	110.76	130.36	2355.38	19.34	2894.65	564.74	22.27	476.98	86.79	486.14	100.51	16.59	347.48	202.82	1440.56	131.37	984.32
129	77.59	39.84	33.19	57.68	11.22	134.13	41.044	6.25	4.794	4.17	2.64	2.51	2.61	2.64	2.19	2.37	1.82	1.8	1.63	1.58	1.38	1.2	1.25	0.1	0.11	35577.7	2772.12	701.07	17157.2	1430.47	2539.81	156.77	187.88	2828.73	22.12	3388.77	719.92	24.62	478.88	124.49	513.34	126.33	28.16	327.82	107.05	1126.75	125.59	689.85
130	85.64	50.17	31.81	75.56	12.12	133.45	42.345	6.45	5.015	4.3	2.84	2.43	2.74	2.73	1.97	2.47	1.87	1.86	1.67	1.64	1.48	1.25	1.37	0.09	0.17	41769.6	2487.78	619.37	16898.4	1312.4	2722	120.57	155.26	2423.95	52.98	3351.11	921.49	77.23	835.76	108.43	450.32	126.07	74.89	832.81	258.69	4510.41	100.75	3328.93
131	87.12	48.24	32.34	85.38	12.53	175.2	40.411	6.21	4.841	4.07	2.7	2.42	2.57	2.47	2.01	2.28	1.8	1.75	1.62	1.56	1.38	1.17	1.23	0.18	0.15	37441	2630.47	610.98	17316.7	1350.08	2810.94	139.03	183.14	2551.62	38.06	3410.12	784	43.6	680.44	108.61	488.65	115.49	43.4	406.77	184.98	2108.42	129.01	1306.46
132	88.13	49.5	37.04	79.77	12.94	189.64	30.255	4.73	4.035	2.94	1.96	2.13	1.73	1.64	1.84	1.47	1.3	1.22	1.14	1.17	0.95	0.82	0.85	0.15	0.18	58500.7	3970.62	777.51	22817.6	1604.42	3347.94	167.09	201.57	3964.45	119.06	4824.13	1523.77	130.42	1284.08	127.62	384.63	194.13	119.15	962.57	213.43	6701.79	120.96	4943.76
134	71.15	43.43	30.78	55.62	7.57	114.38	41.247	6.09	5.227	3.97	2.75	2.52	2.55	2.43	1.89	2.22	1.83	1.77	1.64	1.57	1.92	1.29	1.26	0.1	0.22	44987.8	2819.11	725.14	19983.4	1414.11	2762	144.15	175.93	3305.11	134.55	4499.53	1205.83	58.9	957.64	106.82	533.73	168.13	62.65	500.37	144.01	3215.98	130.84	1939.79
135	74.31	47.26	33.64	55.1	9.61	160.2	33.457	4.92	4.247	3.44	2.18	2.06	2.06	2.06	1.25	1.83	1.46	1.46	1.31	1.29	1.45	1.05	0.99	0.16	0.24	36572.2	2491.95	596.19	17430.9	1336.61	2719.32	120.77	141.11	2445.68	27.84	3556.23	726.46	30.93	699.85	88.71	437.32	118.89	28.16	302.25	166.77	1881.06	102.31	1122.94
139	84.15	51	30.61	73.5	10.51	147.57	36.088	5.38	4.698	3.62	2.42	2.01	2.23	2	1.82	1.87	1.63	1.52	1.42	1.41	1.57	1.09	1.08	0.19	0.13	42024.9	3292.85	664.55	19735	1378.58	2912.11	169.6	175.87	3160.58	30.65	4000.53	763.28	49.51	574.37	132.91	397.33	128.32	34.67	402.55	141.98	2173.63	150.8	1555.25
140	75.16	47.11	32.82	60.3	9.43	123.98	42.596	6.27	5.196	4.2	2.83	2.52	2.62	2.68	2	2.4	1.87	1.76	1.67	1.62	1.47	1.37	1.32	0.25	0.55	38579.9	2126.46	540.99	14759.9	1056.81	2198.14	125.38	142.46	2456.44	74.64	3714.23	919.24	62.94	877.1	96.79	557.3	122.16	58.53	618.5	181.64	4562.69	128.87	3198.66
141	67.66	51.3	33.15	63.19	9.15	150.38	42.985	6.44	4.905	4.33	2.88	2.55	2.82	2.49	1.88	2.5	1.88	1.86	1.72	1.67	1.84	1.4	1.36	0.16	0.3	34706.9	2193.6	601.08	15582.2	1273.28	2451.78	120.88	142.35	2203.86	92.18	3278.33	716.48	35.08	621.04	104.54	499.93	117.84	32.59	473.63	203.09	2240.01	108.95	1614.25
142	88.6	46.73	33.27	70.59	9.63	76.36	44.225	6.57	5.245	4.63	2.89	2.73	2.78	2.88	2.05	2.48	1.97	1.97	1.69	1.77	1.56	1.37	1.37	0.07	0.2	28651.5	1839.76	559.63	13537.7	1151.28	2121.98	121.18	135.69	1907.74	75.58	2715.86	600.6	21.03	438.01	95.97	555.51	108.41	25.89	342.89	166.63	1264.87	98.19	767.04
143	86.86	47.43	32.87	83.84	9.97	96.75	48.475	7.14	5.645	4.98	3.3	2.77	3.17	2.92	2.22	2.83	2.16	2.13	1.98	1.88	2.14	1.45	1.53	0.1	0.13	25608.7	1272.84	442.79	11333.5	1013.73	2048.1	111.51	128.53	1122.66	35.63	2142.2	482.82	19.73	198.98	88.98	568.17	100.12	20.63	602.07	163.48	2047.89	85.07	1579.28
145	96.87	58.55	29.9	82.06	13.03	95.71	42.893	6.25	4.933	4.3	2.79	2.39	2.74	2.74	2.06	2.48	1.93	1.87	1.73	1.66	1.85	1.45	1.34	0.1	0.28	40241.1	2598.69	669.95	18835.3	1601.43	3364.32	156.59	200.49	2471.62	38.57	3691.32	760.46	45.21	483.82	140.2	429.03	130.8	36.49	519.38	149.22	2156.15	106.01	1656
146	84.66	32.22	29.31	63.65	9.8	142.44	39.625	6.03	4.645	3.91	2.61	2.45	2.46	2.36	1.83	2.19	1.75	1.71	1.57	1.57	1.74	1.25	1.23	0.16	0.16	36001.5	2593.96	624.56	17399.2	1296.21	2362.69	182.57	152.38	2622.87	27.72	3564.67	763.59	26.9	594.44	129.45	615.61	238.49	61.84	321.51	284.22	1260.17	158.1	720.31
147	92.75	47.63	34.05	83.57	11.15	99.57	40.628	6.01	4.948	4.14	2.73	2.34	2.57	2.5	1.99	2.32	1.79	1.77	1.62	1.59	1.48	1.22	1.37	0.08	0.16	35398.4	2395.09	582.96	16957	1381.81	2961.29	119.07	172.34	2271.04	21.67	3955.39	717.84	26.46	575.56	84.96	416.89	108.67	25.41	263.35	105.99	1394.75	103.33	757.55
148	108.59	49.81	35.64	110.49	17.4	177.21	33.862	5.26	4.142	3.36	2.2	1.97	2.03	2.02	1.58	1.75	1.47	1.43	1.32	1.31	1.41	1.07	1.02	0.32	0.2	45497.8	3192.99	735.76	21524	1650.21	3522.15	153.7	202.1	2941.52	32.39	4251.3	954.63	54.74	814.97	134.42	361	142.41	40.13	431.12	150.15	2320.32	123.6	1764.14
149	80.52	46.84	25.94	68.17	9.41	126.31	34.978	5.43	4.468	3.35	2.31	2.09	2.15	2.03	1.92	1.89	1.57	1.48	1.4	1.36	1.24	1.05	1.02	0.08	0.14	48740.6	3718.78	764.29	22902.8	1722.4	3449.94	211.16	243.61	3647.42	33.63	4546.7	1224.81	64.12	1163.69	155.8	489.04	184.21	65.34	478.3	216.03	2125.47	187.46	1145.56
150	81.48	57.08	41.57	82.43	12.22	149.25	40.288	6.01	4.688	4.01	2.64	2.4	2.47	2.3	1.86	2.17	1.78	1.67	1.59	1.55	1.72	1.35	1.18	0.47	0.43	36691.8	2525.47	577.59	16831.7	1371.26	2850.18	131.08	161.05	2337.63	39.48	3598.24	599.67	38.09	684.57	94.62	516.06	125.13	22.85	356.45	201.03	2018.16	121.56	1489.87
151	85.5	55.13	30.87	65.32	12.31	124.77	38.56	5.92	4.69	3.84	2.48	2.37	2.41	2.29	1.85	2.08	1.66	1.66	1.49	1.48	1.66	1.2	1.29	0.13	0.06	38207.4	2878.07	651.69	18911	1433.91	2790.42	144.52	168.85	2887.53	41.37	3887.7	569.14	20.76	406.03	107.72	468.88	121.8	24.2	18.2	94.37	1480.99	92.79	1007.44
153	78.73	58.4	31.51	71.73	14.44	68.31	48.1	6.88	5.98	4.8	3.11	2.66	3.13	3.1	1.96	2.75	2.18	2.09	1.96	1.86	2.09	1.58	1.56	0.1	0.31	19778.5	898.31	383.08	9120.31	991.81	2135.52	80.78	107.04	912.4	10.65	1733.26	298.45	19.69	384.82	85.76	491.79	78.12	5.15	270.3	198.37	823	204.27	545.66
154	79.56	46.45	39.16	74.27	13.2	152.38	35.674	5.46	4.754	3.44	2.32	2.06	2.2	2.05	2.06	1.91	1.55	1.47	1.38	1.38	1.2	1.05	1.12	0.07	0.2	45767.3	3383.86	727.8	20416.7	1609.29	3417.27	216.3	204.79	3085.34	23.3	3462.65	946.17	72.61	825.18	162.96	374.91	195.42	74.59	783.9	254.19	3042.9	165.29	2321.95
155	86.34	50.78	37.4	73.52	10.5	91.27	44.15	6.36	5.53	4.41	3.01	2.49	2.88	2.54	2	2.49	1.98	1.88	1.81	1.7	1.9	1.36	1.37	0.13	0.31	28029.8	1455.85	464.81	12476.8	1039.76	2113.76	99.55	115.95	1574.04	75.16	2544.23	530.33	19.44	503.35	73.34	667.42	107.53	26.59	462.49	142.06	1959.88	104.57	1472.95
156	83.78	51.92	35.88	94.44	17.45	112.54	41.325	6.19	5.175	4.12	2.67	2.25	2.56	2.49	2.02	2.26	1.84	1.78	1.64	1.6	1.77	1.25	1.27	0.21	0.23	44718.6	3491.12	797.14	22542.1	1716.76	3280.88	166.82	220.33	3523.89	38.05	4172.95	796.81	29.36	526.27	121.49	532.25	153.06	24.24	357.74	160.25	1154.86	147.76	764.45
157	81	53.82	31.02	73.65	12.59	124.39	46.082	7.22	5.002	4.49	3.04	2.67	3.13	2.3	1.97	3	1.98	1.86	1.81	1.74	1.46	1.56	1.19	0.84	0.82	58940.3	4340.75	978.31	26469.5	2135.01	4558.43	254.24	264.4	3702.19	42.83	4451.42	1254.59	95.94	1048.66	194.51	521.34	332.82	101.91	823.35	306.74	3903.59	189.62	2970.12
158	81.52	54.52	52.67	72.89	14.89	167.89	36.127	5.39	4.487	3.58	2.29	2.14	2.23	2.34	1.73	2.03	1.55	1.57	1.38	1.4	1.5	1.07	1.07	0.1	0.27	38055.6	2983.88	714.34	19144	1609.49	3096.97	157.38	195.96	2586.8	43.03	3560.53	575.68	24.16	565.52	135.07	380.09	133.87	16.72	254.09	167.48	985.49	123.87	601.21
159	80.27	50.36	26.75	57.75	7.93	159.7	43.527	6.29	5.247	4.31	2.85	2.45	2.72	2.67	1.85	2.35	1.96	1.78	1.76	1.67	2.04	1.39	1.36	0.36	0.47	36417.9	1782.87	519.65	13363.5	988.26	2186.29	126.5	128.4	1736.19	60.39	2977.92	925.54	72.57	584.68	89.65	562.51	99.77	68.24	1001.31	44.081	5448.29	103.23	3548.05
160	83.28	59.19	40.26	95.26	11.81	100.94	37.753	5.58	4.843	3.82	2.44	2.28	2.32	2.23	1.82	2.03	1.61	1.61	1.43	1.43	1.63	1.14	1.18	0.14	0.22	36586.4	2537.99	615.57	17235.2	1388.52	2934.05	149.2	164.75	2202.87	21.31	3556.37	909.22	39.98	696.44	120.48	456.64	134.15	39.44	383.09	191.52	1662.37	112.96	1034.2
161	86.72	45.29	33.54	72.26	10.44	72.68	40.484	5.91	4.934	4.04	2.62	2.17	2.49	2.57	1.68	2.25	1.76	1.7	1.58	1.54	1.75	1.34	1.18	0.55	0.42	28162.6	2026.46	452.18	13553.6	1090.85	2309.66	119.06	129.74	1748.79	26.79	2845.5	387.22	15.43	287.73	89.22	404.91	82.48	9.14	204.69	140.76	1390.42	119.01	728.9
162	84.23	45.8	37.46	83.39	12.67	80.71	43.032	6.38	5.012	4.46	2.81	2.48	2.72	2.68	1.9	2.39	1.94	1.87	1.72	1.68	1.94	1.35	1.3	0.12	0.28	31027.2	2265.35	629.3	15578.2	1349.15	2315.17	120.01	157.78	2178.82	35.86	3314.26	474.72	9.59	258.48	92.56	504.03	97.86	5.74	215.04	158.39	717.22	101.64	447.98
163	84.95	55.1	29.45	88.9	11.96	156.25	36.738	5.71	4.098	3.82	2.36	2.3	2.43	2.12	1.71	1.93	1.6	1.52	1.51	1.37	1.41	1.21	0.99	0.31	0.34	39632	2887.82	625.3	18781.7	1544.24	3355.54	150.14	173.14	2445.93	36.92	3786.34	737.22	34.09	737.26	122.29	445.92	132.41	24.38	287.77	101.77	1839.23	129.42	1253.23
164	77.31	50.25	35.2	89.93	16.18	91.16	45.58	7.25	4.67	4.79	3	2.78	3.3	2.51	2.08	2.72	1.99	1.9	1.94	1.7	1.77	1.5	1.29	0.12	0.27	37828.7	2043.19	567.51	15175.8	1205	2420.39	128.09	147.95	2232.98	81.02	3247.24	835.97	53.02	680.52	83.15	476.44	119.46	46.82	631.96	117.17	4265.03	105.7	3164.34
167	77.64	46.61	24.86	55.38	8.76	115.06	37.024	5.67	4.214	3.78	2.33	2.14	2.56	2.3	1.7	2.01	1.64	1.58	1.55	1.39	1.53	1.19	1.12	0.09	0.23	33922.6	2672.83	613.66	17516.1	1511.8	2932.98	154.38	187.3	2216.2	35.59	3231.46	574.11	18.26	251.46	128.05	434.83	110.81	25.86	19.46	139.78	672.87	123.09	351.73
168	86.74	55.47	27	65.32	12.01	139.82	37.231	5.88	4.121	3.87	2.34	2.05	2.48	2.19	1.77	1.96	1.63	1.57	1.52	1.42	1.76	1.25	1.11	0.13	0.18	44210	3560.98	660.07	19577.7	1476.95	3293.87	168.94	182.73	3102.23	33.3	3835.86	859.53	70.07	781.36	150.95	433.15	137.64	48.46	451.5	90.93	3121.11	125.55	2047.15
169	78.95	50.22	36.92	81.57	14.83	110.38	39.966	6.01	4.476	4.28	2.56	2.15	2.8	2.35	1.86	2.25	1.78	1.65	1.72	1.51	1.65	1.34	1.23	0.07	0.28	48906.5	3135.8	764.75	20436.5	1598.1	3438.63	174.84	196.25	2992.79	104.86	4261.08	1139.76	79.5	853.66	137.65	503.14	149.75	64.67	776.06	118.68	4468.81	110.9	3400.23
170	81.57	47.44	31.66	61.19	10.15	112.73	56.78	8.26	6.79	5.86	3.63	3.02	4.01	3.37	2.35	3.34	2.52	2.38	2.39	2.13	2.3	2.01	1.65	0.17	0.6	35306.7	2667.95	689.99	17136.6	1351.43	2502.58	149.51	152.96	2568.48	26.1	3232.28	603.9	21.22	602.71	124.84	479.89	116.45	10.41	297.32	152.94	1370.48	142.55	906.09
171	79.84	49.05	29.56	66	8.12	26.5	42.546	6.5	4.646	4.41	2.67	2.67	2.89	2.51	2.03	2.34	1.83	1.78	1.74	1.59	1.6	1.46	1.18	0.21	0.49	29165.5	808.06	458.28	10258	1012.02	1945.44	91.17	151.27	873.1	47.5	2018.55	622.81	19.25	501.62	72.83	654.01	97.56	40.68	1106.1	211.59	4125.63	37.79	4012.2
172	82.66	42.1	36.28	74.31	9.01	102.82	44.429	6.71	5.069	4.7	2.9	2.4	3.17	2.62	2.01	2.57	1.92	1.93	1.87	1.66	1.75	1.49	1.38	0.09	0.19	26419.9	1592.74	493.81	12743.5	1213.5	2432.65	114.85	151.68	1433.54	44.7	2551.95	517.21	14.96	257.71	103.7	498.14	100.89	8.48	328.01	182.92	951.5	105.3	578.23
173	88.17	54.31	28.13	74.68	9.04	88.76	37.458	5.95	4.208	3.79	2.41	2.26	2.57	2.29	1.76	2.22	1.62	1.58	1.54	1.39	1.43	1	1.26	0.08	0.1	41410.3	2730.8	636.54	17939.8	1421.92	3030.32	146.52	193.31	3104.93	77.05	4174.88	1081.58	68.25	928.42	118.78	472.89	139.22	61.19	624.74	187.98	2649.01	110.3	1511.92
174	98.79	66.6	35.42	106.19	14.5	114.34	42.456	6.42	4.966	4.35	2.65	2.61	2.95	2.48	2.14	2.3	1.83	1.81	1.73	1.58	1.64	1.21	1.54	0.07	0.18	34402.4	2442.05	691.64	17160.9	1615.46	3080.36	142.68	175.47	2161.96	21.07	3049.17	697.68	17.8	444.23	130.49	656.25	143.1	23.26	304.3	183.22	731.85	113.63	415.89
175	86.63	65.92	38.21	97.76	14.34	111.26	37.502	5.73	4.382	3.88	2.4	2.12	2.58	2.16	1.8	1.9	1.64	1.61	1.56	1.42	1.47	1.21	1.14	0.21	0.29	37018.6	2859.48	679.76	18861.9	1526.14	3188.51	147.57	180.6	2403.05	28.26	3534.63	683.33	22.23	423.48	140.02	393.46	127.25	17.76	255.78	90.72	850.76	109.95	493.91
176	84.73	50.7	33.59	79.41	12	134.33	36.267	5.43	4.337	3.62	2.41	2.14	2.25	2.57	1.8	2.01	1.6	1.61	1.43	1.45	1.13	1.07	1.2	0.08	0.13	37611.4	2578.57	623.64	16919	1351.42	2882.1	172.08	176.15	2680.78	87.02	3674.48	757.7	36.51	589.77	128.89	482.5	166.89	52.2	486.26	175.35	2072.4	124.18	1393.57
177	87.19	48.85	26.07	76.74	11	128.59	40.77	6.11	4.97	4.18	2.76	2.38	2.6	2.48	2.05	2.3	1.83	1.79	1.66	1.68	1.31	1.18	1.29	0.09	0.11	33354.7	2328.15	626.67	15777.4	1340.85	2499.13	132.79	161.6	2223.01	31.89	3379.02	612.41	23.22	401.34	98.01	475.13	115.39	16.44	342.52	133.08	1486.78	118.44	1031.44
178	83.17	48.76	29.01	68.7	13.05	189.41	33.477	5.57	3.337	3.61	2.25	2.12	2.17	2.03	1.61	1.89	1.48	1.51	1.33	1.41	1	0.97	0.97	0.13	0.09	35746.1	2927.78	626.24	17768.3	1456.84	2831.31	138.21	172.55	2527.73	45.79	3738.56	501.43	35.92	430.37	169.57	362.21	186.78	25.91	168.18	95.62	876.14	137.1	523.62
179	78.83	44.83	29.27	69.88	10.24	115.19	41.572	6.08	5.312	4.11	2.82	2.24	2.65	2.56	1.89	2.32	1.84	1.8	1.67	1.65	1.32	1.3	1.29	0.45	0.27	34661.2	1880.15	605.62	15114.2	1400.98	2821.77	132.86	157.64	1570.55	42.45	2792.67	804.21	47.74	627.46	97.83	547.7	128.18	40.92	785.13	174.19	2726.42	90.04	2072.42
180	93.45	46.88	31.37	88.39	14.21	106.05	42.952	6.57	4.842	4.26	2.94	2.66	2.8	2.73	2.19	2.56	1.93	1.87	1.73	1.75	1.31	1.11	1.48	0.1	0.12	39417.4	2516.45	625.64	16865.8	1369.46	2750.52	143.72	162.52	2466.59	25.71	3776.46	830.22	46.39	774.79	112.59	519.24	144.56	45.19	529.48	200.58	3224.79	128.29	2158.36
181	100.34	55.28	32.74	90.69	14.78	111.63	40.748	6.16	4.518	4.31	2.77	2.44	2.69	2.48	1.94	2.43	1.83	1.8	1.64	1.65	1.27	1.09	1.4	0.23	0.1	34518.1	2506.89	611.1	16605.4	1477.81	2993.65	136.98	158.39	2329.55	26.17	3402.05	675.19	22.98	469.02	121.86	528.74	121.19	16.24	289.17	143.8	1107.94	110.88	663.11
182	89.79	48.16	30.39	80.32	11.2	139.32	39.132	6.01	4.472	3.96	2.64	2.27	2.58	2.56	1.81	2.28	1.77	1.73	1.59	1.61	1.2	1.13	1.25	0.13	0.14	36799	2784.67	690.63	18373.2	1474.75	2696.31	150.8	171.55	2595.43	30.17	3347.65	709.88	24.73	481.38	126.56	522.11	125.55	17.82	316.11	117.72	1158.03	106.75	777.25
183	91.23	42.95	35.09	91.94	11.74	119.53	40.533	6.03	4.793	4.17	2.77	2.46	2.58	2.47	2.1	2.25	1.79	1.82	1.61	1.67	1.26	1.17	1.34	0.1	0.15	37762.9	2169.71	630.98	16217.1	1245.79	2403.52	128.52	145.75	2552.87	110.78	3551.35	897.33	45.24	761.3	94.52	568.43	131.4	43.89	449.09	201.13	3067.77	103.06	2243.4
Max	108.59	77.28	52.67	127.05	19.97	217.24	56.78	8.26	6.79	5.86	3.63	3.02	4.01	3.37	2.57	3.34	2.52	2.38	2.39	2.13	2.39	2.01	2.07	0.84	0.82	58940.3	4340.75	978.31	26469.5	2135.01	4558.43	528.89	264.4	3964.45	134.55	4824.13	1523.77	130.42	1284.08	837.96	3401.31	580.51	352.15	1106.1	306.74	6701.79	395.62	4943.76
Min	52.09	31.93	21.92	26.17	4.25	26.5	27.38	4.41	3.337	2.71	1.74	1.91	1.59	1.52	1.25	0.01	1.17	1.15	1.02	1.08	0.02	0.81	0.79	0.06	0.01	16881.2	198.34	350.6	8433.7	657.06	1482.62	63.76	45.24	569.05	9.34	1418.35	188.69	4.21	25.39	54	335.29	42.89	2.67	10.64	0.83	140.85	33.73	36.44
Mean	81.4386	48.99	32.5117	71.3395	11.1795	125.933	39.738	6.04414	4.74669	4.05012	2.61911	2.34148	2.53598	2.42834	1.97053	2.14041	1.77124	1.72811	1.58811	1.56367	1.40763	1.18112	1.27858	0.137101	0.205621	35781.3	2584.81	630.594	17125.3	1368.65	2748.69	132.898	155.142	2373.9	45.2482	3329.67	602.865	27.5926	423.746	172.921	771.923	127.692	33.7743	334.532	67.9464	1528.77	134.549	1060.12
Fold difference (x)	2.08466	2.42029	2.40283	4.8548	4.69882	8.19774	2.07378	1.87302	2.03476	2.16236	2.08621	1.58115	2.52201	2.21711	2.056	334	2.15385	2.06957	2.34314	1.97222	119.5	2.48148	2.62025	14	82	3.49147	21.8854	2.79039	3.13854	3.24934	3.07458	8.29501	5.84439	6.96679	14.4058	3.40123	8.07552	30.9786	50.5742	15.5178	10.1444	13.5349	131.891	103.957	369.566	47.581	11.729	135.668
Standard Deviation	9.70137	6.69276	4.43095	17.7147	3.05096	32.8394	4.32564	0.607667	0.526331	0.464718	0.301212	0.208959	0.343598	0.319105	0.192611	0.572636	0.200087	0.198632	0.190713	0.165787	0.300235	0.183551	0.182872	0.0968086	0.124675	7130.65	713.481	109.131	3305.08	239.877	486.376	44.1485	33.2619	650.176	21.4321	649.092	232.852	20.1977	250.456	183.833	744.849	63.3116	38.2351	180.354	76.6961	999.271	49.6715	751.795
Coefficient of Variation	0.119125	0.136615	0.136288	0.248315	0.272907	0.260769	0.108854	0.100538	0.110884	0.114742	0.115005	0.0892423	0.13549	0.131409	0.0977458	0.267535	0.112964	0.114942	0.120088	0.106024	0.21329	0.155404	0.143027	0.706113	0.606332	0.199284	0.276028	0.173061	0.192994	0.175265	0.176948	0.332199	0.214396	0.273885	0.473657	0.194942	0.386243	0.731998	0.591051	1.06311	0.964927	0.495815	1.13208	0.539124	1.12877	0.653644	0.369171	0.709162
