# Supplementary material for: Construction of a high-density genetic map and fine QTL mapping for growth and nutritional traits of Crassostrea gigas
Source: BMC Genomics. 2018 Aug 22;19:626. doi: 10.1186/s12864-018-4996-z (PMC6106840; doi:10.1186/s12864-018-4996-z)
Supplement: Supplementary file 6 — Missing rate statistics for all polymorphic markers of the mapping family. (XLS 25 kb) [file 12864_2018_4996_MOESM6_ESM.xls]

## Sheet: 8A25_misrate
Missing rate	Number of markers	Ratio
0-0.1	7075	0.1268
0.1-0.2	5403	0.0968
0.2-0.3	4311	0.0773
0.3-0.4	3067	0.055
0.4-0.5	2667	0.0478
0.5-0.6	3250	0.0583
0.6-0.7	3650	0.0654
0.7-0.8	4845	0.0868
0.8-0.9	7112	0.1275
0.9-1	14412	0.2583
